# Supplementary material for: IL-6–mediated endothelial injury impairs antiviral humoral immunity after bone marrow transplantation
Source: J Clin Invest. 2024 Apr 1;134(7):e174184. doi: 10.1172/JCI174184 (PMC10977988; doi:10.1172/JCI174184)
Supplement: Supporting data values [file jci-134-174184-s016.xlsx]

## Sheet: Figure 1A
Fig 1A left																												Fig 1A right
days after BMT	CMV copy numbers																											Days after BMT	CMV copy number
	Pt1	Pt2	Pt3	Pt4	Pt5	Pt6	Pt7	Pt8	Pt9	Pt10	Pt11	Pt12	Pt13	Pt14	Pt15	Pt16	Pt17	Pt18	Pt19	Pt20	Pt21	Pt22	Pt23	Pt24	Pt25				Pt1	Pt2	Pt3	Pt4	Pt5	Pt6	Pt7	Pt8	Pt9	Pt10	Pt11	Pt12	Pt13	Pt14	Pt15	Pt16	Pt17	Pt18	Pt19	Pt20
24	83																											74	66
31	117																											76	34
38	3200																											84	49
10		138																										109	98
31			140																									125	33
38			2600																									154	275
37				136																								158	550
42				165																								164	7200
44				523																								172	9600
49				910																								179	48
51				2600																								28		512
57					72																							31		2000
61					124																							55			55
64					110																							59			184
68					111																							62			110
71					275																							66			33
75					110																							69			127
77					82																							73			65
82					259																							38				106
84					630																							41				313
92					96																							45				1500
98					18																							25					64
351					44																							35					85
482					49																							39					234
70						255																						42					550
76						578																						46					233
79						170																						49					319
64							24																					56					51
45								143																				63					93
49								2100																				59						33
42									51																			67						167
46									1800																			73						161
52										50																		80						63
66										121																		87						140
69										130																		90						161
73										327																		43							230
76										880																		46							259
80										810																		48							1500
83										479																		56								50
87										119																		41									48
90										280																		45									700
94										70																		48									6200
102										55																		43										45
47											469																	47										98
50											660																	64										50
54											503																	36											140
57											920																	40											208
61											620																	43											183
64											2300																	48											420
45												800																50											407
48												238																54											426
217												313																57											181
224												88																61											194
70													72															68											148
80													66															85											49
88													110															8												455
90													248															36												52
94													300															40												262
97													275															43												196
104													288															47												532
108													160															50												640
48														156														54												190
53														453														57												92
55														860														64												77
59														378														31													126
62														136														38													442
66														135														42													85
69														253														45													130
76														78														52													116
34															286													76														1300
41															471													80														469
45															1100													45															110
48															890													49															166
46																990												56															203
49																70												59															203
53																414												66															68
95																34												73															43
39																	269											18																38
42																	770											30																104
52																	250000											34																52
29																		55										37																42
33																		35										41																80
36																		170										44																72
40																		1300										85																	230
51																		82000										90																	304
21																			72									92																	300
28																			324									104																	810
45																				900								111																	530
48																				467								40																		32
52																				2600								32																			56
50																					7200							87																				35
34																						359						367																				49
38																						7800
31																							104
42																							1800
17																								115
27																								259
31																								670
34																								3800
40																									111
46																									4100

## Sheet: Figure 1B - H
	Fig 1B
	Observational			TCZ					Fig 1D
		number of pt							Liver			Spleen			Lung			S.glands
	CMV ≥ 600	20		8					Cre(–)	Cre(+)		Cre(–)	Cre(+)		480	10		Cre(–)	Cre(+)
	CMV < 600	23		27					720	10		40	10		11040	10		40	10
									79360	10		80	10		10	40		8800	10
									240	10		10	10			640		10	10
	Fig 1E									320			10		10	10			10
		Cre(–)	Cre(+)						10	10		10	10					10	10
		545	7
		64046	251												10	400		2600	40
		4	45						41920	10		8640	10		47360	120		3440	10
		13269	325						960	160		160	10		1360	10		120	10
		8	5						80	720		80	10		10	10		3560	10
									3680	10		40	10		17440	10		532480	10
		11993	22						10	480		10	10
		882	4
		18	4												1640	240		840	400
		4367	4						7880	476					10	10		10	10
		45	277						10	10					40	10		10	10
									1716	10					13440	10		6080	10
									23845	10					80			40
		4	4						10
		117	466
		12170	4						NOTES: negative values are signed as 10 for plotting purposes in log scale
		17	4
		4160
	NOTES: negative values are signed as 4 (detection limit) for plotting purposes in log scale
	Fig 1F					Fig 1G					Fig 1H
	Cre(–)	Cre(+)	TCD			Cre(–)	Cre(+)	TCD			IL-6 (pg/ml), log	MCMV (copies/ul), log
	17.18	39.92				54.02	42.53				5.79	9.09
	50.03	48.53				61.24	70.07				11.08	15.97
	45.39	61.18				24.72	34.14				5.38	2
	62.63	45.47				74.29	43.82				8.37	13.7
						64.35	28.46				5.47	3
											7.02	13.55
	31.82	27.84									7.63	9.78
	49.9	142.36				138.15	20.53				5.06	4.17
	324.31	22.73				72.35	54.28				5.34	12.09
		12.42				47.67	25.39				5.41	5.49
						69.81	5.39
						92.51	56.97
	69.32	46.55	0								4.48	2.81
	31.49	36.56	0								5.84	7.97
	49.57	50.5	14.09					0.89			5.99	5.49
	34.79	23.55	0					13.57			6.18	8.34
	54.78	65.44						1.06			4.69	2.32
	50.4							2.45			5.11	4.46
								3.18			4.98	2
											5.59	2
											5.12	2
											6.3	8.11

## Sheet: Figure 2
	Figure 2A							Figure 2B							Figure 2C
	CD4			CD8				Left panel			right panel				Blood			Spleen			BM
	Cre(–)	Cre(+)		Cre(–)	Cre(+)			Cre(–)	Cre(+)		Cre(–)	Cre(+)			Cre(–)	Cre(+)		Cre(–)	Cre(+)		Cre(–)	Cre(+)
		0.5719			1.862			5.04	0.06		88.165	1.117			0.0566	0.2841		0.18744	2.40768		0.21939	2.94
	0.7938	0.5004		1.7493	1.8			0.085	0.062		2.708	1.116			0.0242	0.2523		0.0375	1.18728		0.0231	1.48016
	0.56994	0.44814		3.186	2.1049				0.085			1.789			0.00052	0.1653		0.00682	0.92112		0.002567	2.05905
		1.0914			1.6932				0.015			0.254			0.0456	0.5		0.16353	2.4388		0.49794	2.1216
															0.0147			0.16695			0.03816
	1.4	3.2		5.04	4.52			0.034	0.023		1.024	1.109
	1.82	1.43		4.75	5.93			0.023	0.037		0.43	1.339
	0.39	1.95		1.53	6.53			0.069	0.011		0.496	0.402			0.00094	0.2175		5.2773	0.448		2.0497	1.4012
		1.16			3.43			0.024	0.032		0.521	0.649			0.0038	0.0096		0.11446	0.0756		0.04096	0.02052
								0.005			0.215				0.472	0.0128			0.30264			0.17372
															0.00093	0.0474			1.9788			1.29195
	1.90848	2.53536		4.4517	6.9312										0.0064	0.206
	0.9585	1.79256		2.685	5.1507			0.069	0.026		2.385	0.463
	1.0354	1.34936		1.3392	4.7066			0.11	0.044		1.206	1.399
	1.09917	1.09018		3.0636	2.9484			0.095	0.056		1.107	1.37			0.00506	0.16036		0.151	1.105		0.0441	0.7069
	3.213			6.5205				0.064	0.023		1.534	0.783			0.00459	0.0158		0.043	0.175		0.0207	0.1201
															0.01905	0.00455		0.156	0.146		0.3239	0.1751
															0.00066	0.0877		0.027	1.624		0.0095	2.3976
	Figure 2D - Blood
	weeks after BMT	WT BM + Cre(+) T												μMt BM + Cre(+) T													WT TCD BM												μMt TCD BM
	4	0.2187	0.0252	0.0127	0.21	0.261		0.068	0.062	0.124	0.132	0.051		0.00028	7.35e-05	0.00146	0.03	0.00142	1.88e-05		0.0014	0.0006	0.0003	0.0006	0.002		2.4249	0.882	2.1672	2.07	0.08626		0.812	1.909	0.866	1.838	1.172		0.000327	0.00242	0.000233	0.000484	0.00087		0.00085	0.00143	8e-05	0.00034	0.00038
	5	1.06	0.0188	0.0024	0.84	1.269		0.3844	0.252	0.3725	0.884	0.1256		0.00192	0.00148	0.0057	0.0684	0.00196	0.00056		0.00273	0.078	0.0024	0.00051	0.0042		3.1837	1.7617	2.295	3.128	0.5244		1.38	1.987	3.115	3.156	1.683		0.000948	0.00372	0.00136	0.001537	0.000936		0.00304	0.0032	0.00066	0.00044	0.00054
	6	0.992	0.0704	0.0058	1.014	1.016		0.1251	0.0426	0.756	0.813	0.1671		0.0099	0.0001	0.0046	0.158	0.005	0.0026		0.00098	0.0368	0.0111	0.00168	0.0007		1.6513	2.4522	1.6254	1.8315	0.468		1.661	3.152	2.043	4.04	1.406		0.001702	0.00759	0.001716	0.001102	0.00108		0.0035	0.0086	0.0036	0.0011	0.0008
	Fig 2D - Spleen							Fig2D - BM
	WT BM + Cre(+) T	μMt BM + Cre(+) T	WT TCD BM	μMt TCD BM				WT BM + Cre(+) T	μMt BM + Cre(+) T	WT TCD BM	μMt TCD BM
	6.7592	0.02496	23.081	0.234				1.12176	0.22606	7.562	0.359
	0.13696	0.000575	36.378	0.292				0.0099	0.000656	4.444	1.276
	0.02142	0.05166	27.936	0.286				0.002774	0.01748	7.696	0.47
	11.2104	0.27482	26.536	0.208				3.6498	0.23643	4.559	0.989
	0.6526	0.012408	7.405	0.287				1.76748	0.017252	1.962	0.85
		0.03363							0.70656
	0.23653	0.010395	41.454	0.388				0.03504	0.000901	6.389	1.257
	0.19418	0.0792	30.303	0.493				0.006806	0.20566	4.385	1.897
	1.0856	0.00416	26.27	0.08				0.312	0.02982	3.208	1.055
	0.3321	0.02955	32.708	0.164				0.56485	0.1881	7.686	0.904
	0.34056	0.004576	18.66	0.105				0.07326	0.003036	5.286	1.045
	Figure 2E
	week5 (left panel)							week6 (right panel)
	WT BM + Cre(+) T	μMt BM + Cre(+) T	WT TCD BM	μMt TCD BM				WT BM + Cre(+) T	μMt BM + Cre(+) T	WT TCD BM	μMt TCD BM
	105.2	16	4	4				483	94	4	4
	2253.7	88	4	4				7265	185	4	4
	4	8	4	4				4	20	4	4
	4	1064	4	4				9	2032	4	4
	4	4	4	4				18	4	4	4
		4							34
	1822	53	4	4				4056	16	4	4
	11	12	4	4				82	24	4	4
	8	106	4	4				23	17	4	4
	18	42	4	4				179	950	4	4
	18	229	4	4				196	1381	4	4
	notes: negative values are assigned as 4 for plotting purposes
	Figure 2F
	week5 (left panel)							week6 (right panel)
	WT BM + Cre(+) T	μMt BM + Cre(+) T	WT TCD BM	μMt TCD BM				WT BM + Cre(+) T	μMt BM + Cre(+) T	WT TCD BM	μMt TCD BM
	0.781	0.068	103.53	50.224				0.897	0.12	25.76	4.14
	0.396	0.485	167.04	19.712				0.028	0.072	17.66	9.27
	0.115	0.144	86.4	42.84				0.098	0.012	15.25	3.56
	0.586	0.305	105.84	21.14				0.424	0.078	15.91	9.79
	0.17	0	75.24	34.944				0.578	0.165	23.05	9.81
		0.03							0.364
	1.017	0.145	84.28	13.2				0.027	0.007	25.08	14.61
	1.898	0.125	49.14	7.35				0.139	0.03	28.08	10.27
	0.372	0.019	49.7	5.62				0.091	0	16.04	11.25
	0.131	0.095	46.62	5.54				0.072	0.019	30.24	17.8
	0.574	0.068	37.2	4.62				0.062	0	18.82	10.99

## Sheet: Figure 3
	Fig 3A				Fig 3B Plasma			Fig 3B Liver				Fig 3C IgG1			Fig 3C IgG3				Fig 3D IgG2a			Fig 3D IgG2b			Fig 3D IgG2c
	Cre(–)	Cre(+)			IgG titers	Viremia (copies/ul)		IgG titers	Liver PFU			Cre(–)	Cre(+)		Cre(–)	Cre(+)			Cre(–)	Cre(+)		Cre(–)	Cre(+)		Cre(–)	Cre(+)
	320	640			320	545		320	720			160	160		40	320			320	320		320	640		80	80
	20	640			20	64046		20	79360			160	160		80	320			80	320		80	160		20	20
	160	320			160	4		160	240			80	160		80	320			320	320		160	160		80	80
	320	320			320	8		320	40			20	80		20	80			320	320		160	320		1280	80
		640			640	7		640	40				160			80				640			320			80
					640	251		640	40
					320	45		320	40
	20	160			320	325		320	320			20	80		20	80			80	160		80	160		40	20
	640	320			640	5		640	40			80	80		80	80			640	320		640	160		320	20
	160	1280										20	160		20	160			20	1280		20	1280		20	320
	20	320										20	160		20	20			20	160		20	160		20	20
	640	320			20	11993		20	41920			20	20		20	160			20	160		20	160		20	40
					640	882		640	960
					160	18		160	80
	160	320			20	4367		20	3680			20	20		20	20			80	320		40	160		160	160
	160	160			640	45		640	40			20	320		20	160			80	1280		160	640		80	640
	160	1280			160	22		160	40			160	80		20	20			320	160		80	160		40	40
	20	1280			320	4		320	160			20	20		20	160			20	640		20	640		20	640
	80				1280	4		1280	720			20			20				80			40			20
					320	4		320	40
					320	277		320	480
					160	4160		160	2382
					160	17		160	40
					160	117		160	642
					20	12170		20	8171
					80	91		80	40
					320	466		320	195
					160	4		160	40
					1280	4		1280	40
					1280	4		1280	40
						Notes: negative values in viremia was designated as 4 for plotting purpose
	Fig 3F				Fig3G
	Conc. IgG2b (ng/mL)	MFI of PE			days after BMT	Cre(–)														Cre(–) + CSA									Cre(+)											TCD						non-transplanted
	320	18002			1	1369	1509.76	1460.65	1756.1	1512.62	1373.25	1463.42	1460.55	1305.38	1268.19	1245.32	1430.06	1308.93		1340.25	1727.44	1716.89	1404.06	1881.42	1640.97	1692.82	1546.72		1492.07	1667.46	1678.9	1463.47	762.03	1338.87	1377.44	1396.19	1049.45	1230.08		1150.74	1030.07	1011.8	1084.48	1301.84		1051.71	1184.65	1397.6	1062.86
	320	17890			7	166.9	154.5	160.76	177.46	195.68	119	146.92	149.4	150.55	105.25	108.4	169.03	112.87		72.39	122.3	102.08	107.32	120.32	129.36	100.37	118.73		229.89	218.63	238.28	186.72	193.74	199.12	120.49	135.33	113.05	217.2		344.62	372.58	319.24	355.19	376.94		317.94	378.54	426.49	324.99
	160	16605			14	7.06	7.82	2.39	3.86		7.74	14.14	5.18	4.63	1.09	8.33	14.29	8.03		3.64	4.53	4.98	5.7	5.4	7.7	3.74	12.52		6.79	16.35	22.68	14.64	46.58	18.76	18.84	25.01	12.3	20.3		87.66	96.5	69	78.06	88.76		109.27	76	140.09	102.15
	160	16386			21	0.62	0.05	0.14			1.2	1.52	0.36	1.39	0.12	1.07	0.38	1.38		0.23	0.39	0.47	0.38	0.27	0.52	0.22	1.52		0.52	3.83	3.04	3.07	11.92	4.77	3.75	4.89	1.25	2.15		16.97	18.24	17.12	21.22	18.99		41.11	36.78	55.4	19.24
	80	12833
	80	12810
	40	8421
	40	8370
	20	4956
	20	4902
	10	2697
	10	2698
	5	1408
	5	1394
	2.5	728
	2.5	711
	1.25	389
	1.25	392
	0.625	213
	0.625	212
	0.32	121
	0.32	120
	0.16	72.2
	0.16	71.8
	0.08	52.2
	0.08	51.3
	0.04	40.1
	0.04	38.8
	0.02	32.9
	0.02	33.2
	0.01	29.7
	0.01	30
	0.005	27.9
	0.005	27.3
	0.0025	27.6
	0.0025	27.1
[truncated: 2 more columns]

## Sheet: Figure 4
	Fig 4A								Fig 4B								Fig 4C
	CD31+	F4/80++ Mφ	F4/80int	CD11c+ DC	CD3+ T	H435A			CD31+	F4/80++ Mφ	F4/80int	CD11c+ DC	CD3+ T	FMO			Days after BMT	WT BM + T									FcRn-/- BM + T									WT TCD						FcRn-/- TCD
	42670	12116	970	895	258	89.6			1525	1779	1102	811	438	198			1	1218.6	1058.7	1102.6	1395.8	1093.1	918.7	1111.6	1091.6		1063.5	1065.6	1199.9	1064.7	1072.8	996.2	1216.1	1137.4		956.9	1058.6	1040.1	477.7	956		1122.5	989.6	1077.8	1028.6	978.3
	26954	8084	914	304	172	379			1791	1760	818	686	450	293			7	179.9	123.4	167.9	199	178.1	191.4	210.9	135.8		162.4	146.4	172.4	137.5	163.4	149.2	154.5	169.6		294.7	292.6	262.7	150.5	271.4		369.7	352.3	340.1	279.2	307.4
	28836	9909	841	707	207	46.9			1487	1651	1072	733	421	110			14	5.979	5.188	6.016	6.769	12.444	25.685	8.674	7.973		3.61	5.715	7.843	7.278	5.057	3.967	2.596	3.685		137.62	116.382	98.477	46.085	100.921		149.498	99.997	134.878	43.85	82.212
	31321	9558	722	745	206	85			1417	1832	838	707	376	139			21	0.409	0.882	1.108	0.104	1.186	4.062	0.86	1.603		0.06	0.195	0.111	0.194	0.06	0.06	0.06	0.06		30.637	23.649	20.615	9.596	17.174		28.601	14.222	20.771	1.479	5.318
	27639	9583	913	607	199	157			1667	1861	1085	778	581	52
	39212	12858	1161	1031	269	90.5			2493	2677	1366	977	292	242
	36520	12826	1042	1049	323	262			2488	2776	1029	732	256	250
	44411	12220	1104	940	302	118			2769	2822	1002	661	274	158
	34754	11163	1158	1202	229	76.6			2537	2672	1083	675	272	98.5
	40332	12706	2104	1674	253	192			2193	2811	1222	751	276	42.2
	Fig 4D left																														Fig 4D right
	Days after BMT	BM+T → WT									BM+T → FcRn-/-								TCD BM → WT						TCD BM → FcRn-/-						BM+T → WT	BM+T → FcRn-/-	TCD BM → WT	TCD BM → FcRn-/-	non-transplanted WT	Control Ab
	1	2155.7	2146.9	2098.4	2111.9	2679.7	2315	1973.1	2077.7		484.7	420.2	277.9	454.1	551	535.3	453.8		1797.4	2186.4	1989.3	2091.5	2035.4		720.2	361.9	560.1	315.2			28161	2363	46529	1250	74912	331
	3	1785	1550.4	1568.3	1543.8	1915.8	1769.9	1378.5	1532.9		30.61	22.37	15.35	28.08	44.44	52.77	31.49		1408.3	1532.7	1579.5	1376.2	1409		46.96	24.31	42.51	17.28			32077	1952	52690	1171	78115	258
	6	737.1	741.9	712.5	743.5	829.9	761.3	679.3	777.9		1.8	0.52	0.37	0.81	0.8	1.41	0.79		954.4	1157.4	1038	1161.5	1131.9		1.01	2.33	1.68	1.64			24226	2175	48008	912	71757	273
	10	333.7	295.3	316.1	199.8	182.4	245.8	189.4	240.6		0.06	0.14	0.06	0.06	0.06	0.1	0.06		530.6	615.7	514	632.8	632.8		0.17	0.33	0.12	0.1			37811	1983	63704	1114	64684	212
	14	72.4	70.3	48.1	39.3	36.4	49.1	59.3	83.7										326.4	438.7	285.3	376.3	483.4								35873	2122	55924			316
	17	30.14	22.78	21.92	15.62	13.94	26.16	25.18	36.77										245.2	277.8	171.6	258.6	348.9								40300	1328
	21	18.13	9.11	11.01	7.84	5.12	15.02	10.49	17.05										148	172.9	92.7	116.8	156.4								37205	1094
																															31682
	Fig 4E				Fig 4F				Fig 4H left					Fig 4H right						Fig 4I						Fig 4J left					Fig 4J right
	BM+T → WT	BM+T → FcRn-/-			Control	FcRn inhibition			Cre(–) BM+T	Cre(+) BM+T	TCD BM	non-transplanted		Cre(–) BM+T	Cre(+) BM+T	TCD BM	non-transplanted			Cre(–) BM+T	Cre(+) BM+T	TCD BM	untreated			Cre(–) BM+T	Cre(+) BM+T	TCD BM	untreated		Cre(–) BM+T	Cre(+) BM+T	TCD BM	untreated
	4	4			4	826			71.9	78.4	59.3	93.7		1.41	2.6	1.34	7.39			42670	39255	32136	76644			1809	1795	1495	1307		1.75	1.76	1.32	1.2
	4	110			12	11			62.2	81.2	94.4	90.1		1	1.99	6.81	6.73			26954	42805	62434	67309			1538	1501	1049	1190		1.42	1.4	0.88	0.97
	4	4			10	16			56.2	73.9	94.2	91.3		1.9	1.91	6.6	10.45			28836	41955	59474	75489			1445	1697	1085	1010		1.37	1.67	0.89	0.89
	4	4			10	9			65.1	78.2	87.4	89.3		1.63	2.69	2.94	7.6			31321	29137	41655	58342			1662	1130	985	1022		1.61	0.99	0.86	0.94
	4	5316							68.5	74.1				0.84	2.29					27639	41350					1547	1675				1.47	1.67
	4	131
	4				6	24
					6	19			58	69.3	80.3	97.7		1.64	2.43	5.1	8.47			39212	47776	52404	60878			2126	2349	1658	1514		1.15	1.27	0.98	1.08
					6	6			55.6	70.2	85.3	98.3		1.38	2.52	6.3	9.87			36520	41681	68236	70272			2398	2279	1781	1528		1.29	1.14	1.02	0.99
	4	121			6	6			61.1	76	88.4	83.5		2.01	2.82	6.96	7.54			44411	46634	61634	76043			2344	2506	1580	1762		1.16	1.24	1.04	1.04
	7	31			6	678			64.1	72	83	82.2		2.32	2.53	6.4	9.34			34754	39661	61566	80383			2137	2333	1674	1313		1.02	1.17	1.06	0.9
	4	7							60.5		87.5			1.93		6.11				40332		67144				2437		1533			1.16		1.04
	7	4									84.7					5.64						68209						1631					0.96
	12	4									85.9					7.32						66338						1549					0.94
	27	7									83.8					6.1						78714						1600					0.95
	4	551
	Notes: negative results in Fig 4E and 4F are assigned 4 for plotting purposes
	Fig 4K liver					Fig 4K skin					Fig 4K ileum
	Cre(–) BM+T	Cre(–) BM+T + CSA	Cre(+) BM+T	TCD BM		Cre(–) BM+T	Cre(–) BM+T + CSA	Cre(+) BM+T	TCD BM		Cre(–) BM+T	Cre(–) BM+T + CSA	Cre(+) BM+T	TCD BM
	10	12	12	0		13	15	12	1		10	7	5	1
	12	10	12	0		13	15	14	0		7	6	5	1
	12	11	10	0		13	13	11	0		7	6	4	1
	9	9	9	0		11	11	12	0		7	8	6	1
	12	10	11	0		14	14	10	0		6	6	6	0
	9	10	10			13	15	12			7	7	5

## Sheet: Figure 5
	Fig 5A left									Fig 5A right											Fig 5B IFNg			Fig 5B TNF				Fig 5C upper (%)						Fig 5C lower (#)
	Cre(–) BM+T	Cre(+) BM+T	TCD BM	non-BMT	Cre(–) BM+T	Cre(+) BM+T	TCD BM	non-BMT		Cre(–) BM+T	Cre(+) BM+T	TCD BM	non-BMT	Cre(–) BM+T	Cre(+) BM+T	TCD BM	non-BMT	non-BMT			Cre(–) BM+T	Cre(+) BM+T		Cre(–) BM+T	Cre(+) BM+T			WT T	IFNγ-/- T	TNF-/- T	TCD	non-BMT		WT T	IFNγ-/- T	TNF-/- T	TCD	non-BMT
	4688	2840	1721	205	4688	2840	1721	205		4688	2840	1721	205	4688	2840	1721	205	803			68.68	39.48		277.89	159.28			38.1	76.4	33.8	85.4	79		0.482	1.942	0.476	9.408	4.925
	4989	3016	461	161	4989	3016	461	161		4989	3016	461	161	4989	3016	461	161	709			49.71	34.67		304.4	205.1			41.3	76.2	36.2	78.2	72.6		0.643	1.659	0.474	5.555	3.158
	4322	3025	548	232	4322	3025	548	232		4322	3025	548	232	4322	3025	548	232	856			56.14	38.51		226.84	155.17			40.3	72.6	43.9	85.3	77.3		0.604	2.014	0.902	10.944	5.586
	3788	3903	519		3788	3903	519			3788	3903	519		3788	3903	519					66.16	29.69		305.7	240.3			31.4	75.5	35.7	81.8	80.6		0.252	2.28	0.533	9.321	6.325
	4945	2800			4945	2800				4945	2800			4945	2800													45.2	78.3	33.3				0.594	1.756	0.536
	4120				4120					4120				4120															71.7						2.158
	5395				5395					5395				5395							417.29	43.53		198.51	148.47				65.7						2.185
																					40.1	31.73		227.85	110.1
																					50.08	45.8		196.89	106
	3844	3473	463	100	4765	3101	768	274		3844	3473	463	100	4765	3101	768	274	602			85.22	37.68		187.13	94.03			37.3	70.8	32.5	77.5	73.5		0.157	1.537	0.262	3.249	5.5
	4863	2502	282	101	6410	2440	636	252		4863	2502	282	101	6410	2440	636	252	650			42.74	35.53		149.76	141.85			40	68.5	30.4	78.4	72.9		0.206	2.195	0.31	3.22	6.528
	3087	2193	419	148	4352	1615	469	354		3087	2193	419	148	4352	1615	469	354	711			44.09			209.57				33.2	66.4	26.2	77.6	70.8		0.221	1.973	0.338	3.322	5.928
	3977	2927	186		5169	3022	482			3977	2927	186		5169	3022	482					44.63			187.67				34.7	72.6	30.4	75.8	77.4		0.235	2.151	0.3	3.203	5.805
	4222	2824			4774	2597				4222	2824			4774	2597						52.48			172.23					65.5			71.3			2.22			4.365
	2076				2330					2076				2330																		80.4						6.356
	Fig 5D							Fig 5E						Fig 5F							Fig 5G
	WT T	IFNγ-/- T	TNF-/- T	TCD	non-BMT			WT	IFNγ-/-	TCD	non-BMT			WT T	IFNγ-/- T	TNF-/- T	TCD	non-BMT			WT T	IFNγ-/- T	TNF-/- T	TCD	non-BMT
	1.037	2.725	0.754	2.204				5.81	66.66	153.85	181.91			1570	819	998	525				2030	414	2593	653
	1.178	2.702	1.086	2.021				19.98	85.87	178.95	159.8			1387	1034	1315	422				2173	408	2650	996
	1.14	2.945	1.288	1.82				23.77	55.42	148.09	167.46			1150	654	1019	419				1756	279	2067	412
	0.718	1.722	0.863	1.774				25.77	58.32	161.37	127.65			1576	1022	1584	469				1734	402	1648	1056
	0.928	3.037	0.804					17.69	44.08					1062	1029	829					2017	204	1686
		2.041						12.56	61.06						965							386
		2.551						33.76	54.92						490							423
	0.707	3.31	1.144	3.342	2.889									1325	864	1199	208	131			2530	118	2306	365	408
	1.033	3.189	0.733	3.278	3.843									1068	548	1144	192	227			2340	104	2444	510	448
	1.343	3.967	1.032	3.183	3.453									1158	530	1462	254	230			2076	79.8	2148	818	394
	0.918	4.163	0.92	3.075	4.057									991	701	1150	331	269			2050	152	2620	1414	454
		4.145			3.497										818			268				129			382
					4.09													323							639

## Sheet: Figure 7
	Fig 7A left				Fig 7A right					Fig 7B left				Fig 7B right					Fig 7C					Fig 7D					Fig 7E left			Fig 7E right				Fig 7F left			Fig 7F right				Fig 7G left			Fig 7G middle			Fig 7G right
	cmv_any	days	group		cmv_any	days	group			cmv_any	days	group		cmv_any	days	group			D+R+	D–R+	D+R–			Early viremia	Late viremia	No viremia			Placebo	Tocilizumab		Placebo	Tocilizumab			Placebo	Tocilizumab		Placebo	Tocilizumab			Placebo	Tocilizumab		Placebo	Tocilizumab		Placebo
	2	87	A		2	87	A			0	100	B		0	100	B			137	109	5			112	101	180			180	154		180	137			56	4.8		154	180.2			64.6	87.8		15.2	1.37		0.56
	0	100	B		0	100	B			0	100	A		1	28	B			112	123	6.99			95.2	59	165			95.6	137		124	142			2.106	0.759		5.85	1.56			43.3	93.1		38.7	0.22		14.6
	1	54	B		1	54	B			1	67	B		1	42	A			165	95.2	5			149	128	61.3			39.9	101		59	84.1			0.378	3.96		40.14	46.2			87.9	80.6		3.22	1.8		2.71
	0	100	A		1	44	A			0	100	B		1	40	B			180	39.9	73.6			74.4	95.3	154			180	94.8		55.3	180			0.0036	49.8		11.06	34.76			90.1	80		4.5	5.2		0.89
	1	67	B		0	100	B			1	28	B		2	33	A			180	38.3	15.8			47.8	93.3	142			101	142		180	165			3.4	8.84		0.0246	118.43			71.6	79.6		17.1	11.2		1.78
	1	44	A		1	28	B			0	100	A		0	100	B			180	180	5			47.2	54.8	84.1			99.8	142		70.3	127			11.88	0.792		17.7	9.03			87	70.7		5.3	18.2		2.97
	0	100	B		1	42	A			1	42	A		0	100	A			53.4	47.8	11.3			61.5	124	94.2			124	84.1		48.1	133			59.85	0.323		6.9	86.4			75.9	50.4		12.4	30.3		1.24
	0	100	B		0	100	A			1	59	B		1	68	A			137	81.1	5			33.1	133	127			59	180		82.5	160			4.48	1.036		18.81	153.64			96.3	90.9		0.45	1.33		0.056
	1	59	A		1	41	B			1	55	A		0	100	A			180	34.1	20.3			46.9	137	180			55.3	103		53.4	137			37.26	4.08		40.2	295.12			82.9	79.1		6.77	7.84		0.6
	0	100	B		1	40	B			1	40	B		0	100	B			70.3	180	10.8			39.9	180	137			112	180		14.3	60.2			3.33	0.264		420	2.88			87.3	44.8		6.11	29.5		0.72
	1	60	A		2	33	A			2	33	A		0	100	A			47.2	107	11.7			81.1	137	180			144	165		33.1	90.5			9.44	6		243.02	25.62			91.4	89.2		2.7	0.82		1.72
	1	28	B		0	100	B			0	100	B		0	100	A			94.8	128	17.3			95.5	180	78			180	61.3		38.3	81.1			10.56	0.522		88.44	23.58			87.3	81.3		1.27	10.4		0.68
	0	100	A		1	70	A			1	50	B		0	100	A			180	61.5	22			53.4	68.2	70.3			180	94.2		180	107			2.4	4.4		109.8	66.88			78	71.2		13.3	6.86		2.49
	1	40	B		0	100	A			0	100	A		1	28	B			39.9	95.3	45.4			69.8	160	39.9			137	127		46.9	128			4.37	5.39		2.08	43.11			86.5	82.2		8.99	2.22		0.24
	1	42	A		1	68	A			1	68	A		1	47	B			101	46.9	5			31.2	109	180			180	133		109	95.2			6.82	1.9		128.75	160.8			78.6	90		10.3	0.6		0.18
	1	59	B		0	100	A			0	100	A		1	60	A			124	33.1	10.1				75.5	55.3			78	149		39.9	123			0.4	1.75		2	42.25			86.7	89.1		0.85	0.27		0.97
	0	100	A		0	100	B			0	100	A		0	100	A			160	137					38.3	144			70.3	160		95.5	61.5			5.6	5.28		1.8	10.9			76.1	89.7		13.7	6.82		0.53
	1	41	B		1	49	B			0	100	B		0	100	A			180	60.2					34.1	48.1			48.1	137		54.8	47.8			4.23	0.504		26.76	76.8			72.3			11.8			0.28
	1	55	A		0	100	A			0	100	B		0	100	B			101	90.5					107	123			82.5	60.2		74.4				0.01911	8.88		45.43	32.66			90			8.92			4.7
	1	40	B		1	44	B			1	64	A		1	41	A			103	69.8					180				47.2	90.5		180				2.15	9.49		0	111.72
	2	33	A		1	31	B			0	100	A		1	15	A			95.6	93.3					180				68.2	69.8		34.1				2.47	1.746		15.54	2
	0	100	B		0	100	A			0	100	A		1	32	B			84.1	75.5					101				53.4	81.1		31.2				1.36	0.34		3.63	52.65
	1	70	A		0	100	A			1	26	A		1	41	B			142	95.5					99.8				14.3	107						10.71	6.2		20.88	40.5
	1	50	B		0	100	B			0	100	A		0	100	A			82.5	54.8					94.8				33.1	128						7.6	4.7		9.45	2.91
	0	100	A		1	32	A			0	100	B		1	41	A			154	74.4					180				38.3	95.2						7.04	0.518		47.6	4.77
	1	68	A		1	28	B			1	28	B		0	100	A			142	31.2					14.3				180	123						0.11	14.5		35.82	73.04
	2	26	B		1	60	B			1	40	B		1	20	B			180						103				46.9	61.5						2.45	5.7		25.68	74
	0	100	A		1	47	B			1	47	B		0	100	A			61.3						95.6				95.3	47.8						32.5			5.2	39.96
	0	100	A		1	60	A			0	100	B		0	100	A			94.2						90.5				109							1.9			20.6
	0	100	B		0	100	A			1	60	A		1	35	B			127						82.5				93.3							2.72			32.13
	1	49	B		0	100	A			0	100	B		1	62	B			133						142				39.9							6.03			95.29
	0	100	B		0	100	B			0	100	B							149										75.5							6.5			83.2
	1	64	A		1	32	B			0	100	A							99.8										95.5							2.4			80.85
	0	100	A		0	100	B			1	40	B							59										54.8							1.26			1.9
	1	44	B		1	41	A			0	100	A							55.3										74.4							3.4			0.184
	1	31	B		1	15	A			0	100	A							144										180										130.4
	0	100	A		1	70	B			0	100	A							78										34.1
	1	26	A		1	32	B			1	47	B							48.1										31.2
	0	100	A		1	41	B			0	100	B							68.2
	0	100	B		0	100	A			1	41	A							14.3
	1	32	A		1	41	A			1	15	A
	0	100	B		0	100	A			1	32	B
	1	28	B		1	20	B			1	41	B
	1	40	B		1	43	B			0	100	A
	1	60	B		0	100	A			1	41	A
	1	47	B		1	10	B			0	100	A
	0	100	B		1	34	B			1	20	B
	1	56	A		0	100	A			0	100	B
	1	60	A		1	47	A			0	100	A
	0	100	B		1	51	B			1	46	B
	0	100	B		1	27	A			1	20	A
	0	100	A		1	24	A			0	100	A
	1	40	B		1	35	B			0	100	B
	0	100	A		1	62	B			1	35	B
	0	100	A							1	62	B
	0	100	B
	0	100	A
	1	32	B
	1	47	B
	0	100	B
	1	41	A
	1	15	A
	1	70	B
	1	26	B
	1	32	B
	1	41	B
	0	100	A
	1	41	A
	0	100	A
	1	20	B
	1	43	B
	0	100	B
	0	100	A
	1	46	B
	1	20	A
	1	10	B
	1	34	B
	0	100	A
	0	100	B
	1	47	A
	1	51	B
	1	27	A
	1	24	A
	1	35	B
	1	62	B
Notes for Figure 7A/B: 1 = CMV reactivation; 2 = death.
[truncated: 3 more columns]

## Sheet: Figure S1
	Fig S1C
	uninfected DC		infected DC
	Cre(–)	Cre(+)	Cre(–)	Cre(+)
	0.68	0.43	0.74	0.61
	0.37	0.87	0.88	1.73
	1.87	0.45	24.6	0.55
	0.81	0.27	0.88	0.47
	0.81		1.6

## Sheet: Figure S2
	Fig S2B_Bcl6			Fig S2B_Il21			Fig S2B_Il4				Fig S2F						Fig S2G					Fig S2H					Fig S2I
	Cre(–)	Cre(+)		Cre(–)	Cre(+)		Cre(–)	Cre(+)			Cre(–) BM+T	Cre(+) BM+T	TCD BM	non-BMT B6D2F1			Cre(–) BM+T	Cre(+) BM+T	TCD BM			Cre(–) BM+T	Cre(+) BM+T	TCD BM			Cre(–) BM+T	Cre(+) BM+T	TCD BM
	0.96	0.95		1.02	0.45		1.01	0.26			0.0078	0.00446	0.06732	39.31			0	0.000244	0.2754			2.658	6.808	41.856			2.123	0.488	12.555
	1.02	0.94		0.92	0.47		1	0.3			0.01175	0.00408	0.1434	42.54			0	0.000111	0.24552			2.14	1.458	97.28			0.406	2.109	13.392
	1.02	0.94		1.06	0.49		0.99	0.27			0.0049	0.00871	0.10395	50.11			0	8.47e-05	0.25986			3.18	4	23.76			0.687	2.287	18.666
											0.01154	0.00989	0.1206	27.2			0	0	0.54165			1.848	2.838	40.8			0.461	0.923	9.315
														35.02			3.22e-05	0	0.14157								0.805	1.391	15.444
	0.97	0.7		1	0.59		0.97	0.76						24.37			0	0									0.383	1.099
	1	0.7		1	0.6		1.03	0.72			0.000759	0.002528	0.0436	31.7			0	8.45e-05									2.421	1.776
	1.02	0.71		0.99	0.61		1	0.74			0.00214	0.0051	0.041952	52			0	0									0.262	0.446
											0.001615	0.003	0.04212	49.24			4.21e-05	0									1.808	0.442
											0.00132	0.006708	0.05304	51.19
														43.11
																	0	0
																	0	0
																	0	0
																		0
																		0
																		0

## Sheet: Figure S3
	Fig S3A left						Fig S3A right							Fig S3B
	Cre(–)	Cre(–) + CSA	Cre(+)	TCD	Untreated		Cre(–)	Cre(–) + CSA	Cre(+)	TCD	untreated			Days after BMT	WT BMT+T									IL-17A-/- BM+T
	7.06		6.79		109.27		0.62		0.52		41.11			1	2426.37	2478.81	2071	2822.67	2612.39	2253.21	1878.54	2041.89		1952.54	2126.75	2082.76	2401.61	2321.25	1716.13	1913.52	1926.74
	7.82		16.35		76		0.05		3.83		36.78			7	296.88	335.16	349.44	300.33	328.55	322.37	270.53	263.79		271.62	300.66	322.23	333.56	414.91	276.73	347.55	325.15
	2.39		22.68		140.09		0.14		3.04		55.4			14	14.2	23.11	10.21	3.76	8.98	9.4	17.64	15.48		16.39	7.08	9.27	15.35	8.18	9.94	18.82	20.91
	3.86		14.64						3.07					21	2.47	2.12	1	0.36	0.44	1.81	3.03	3.34		1.66	0.16	0.56	2.32	0.06	0.7	1.78	2.13
			46.58						11.92
	7.74	3.64	18.76	87.66	102.15		1.2	0.23	4.77	16.97	19.24
	14.14	4.53	18.84	96.5	129.97		1.52	0.39	3.75	18.24	33.54
	5.18	4.98	25.01	69	108.96		0.36	0.47	4.89	17.12	28.9
	4.63	5.7	12.3	78.06			1.39	0.38	1.25	21.22
	1.09	5.4	20.3	88.76			0.12	0.27	2.15	18.99
	8.33	7.7					1.07	0.52
	14.29	3.74					0.38	0.22
	8.03	12.52					1.38	1.52

[truncated: 2 more sheets: Figure S4, Figure S5]
